# Supplementary material for: When the mother-in-law is just as good—Differential mortality of reproductive females by family network composition
Source: PLoS One. 2018 Mar 1;13(3):e0193252. doi: 10.1371/journal.pone.0193252 (PMC5832229; doi:10.1371/journal.pone.0193252)
Supplement: S1 Table — Summary of effects is presented in Table 2 in the Result section. (XLSX) [file pone.0193252.s001.xlsx]

## Sheet: S1 Table
S1 Table. Spatial models estimating the effect of the individual natal kin.
Standard errors in parentheses
** p<0.01, * p<0.05, + p<0.1
Results presented in Table 2 in the manuscript	SPATIAL	SPATIAL	SPATIAL	SPATIAL	SPATIAL	SPATIAL	SPATIAL	SPATIAL	SPATIAL	SPATIAL	SPATIAL	SPATIAL	SPATIAL	SPATIAL	SPATIAL	SPATIAL	SPATIAL	SPATIAL	SPATIAL	SPATIAL	SPATIAL	SPATIAL	SPATIAL	SPATIAL	SPATIAL	SPATIAL	SPATIAL	SPATIAL	SPATIAL	SPATIAL	SPATIAL	SPATIAL	SPATIAL	SPATIAL	SPATIAL	SPATIAL	SPATIAL	SPATIAL	SPATIAL	SPATIAL	SPATIAL	SPATIAL	SPATIAL	SPATIAL	SPATIAL	SPATIAL	SPATIAL	SPATIAL	SPATIAL
	Clustered	Clustered	Clustered	Clustered	Clustered	Clustered	Clustered	Clustered	Clustered	Clustered	Clustered	Clustered	Clustered	Clustered	Clustered	Clustered	Clustered	Clustered	Clustered	Clustered	Clustered	Clustered	Clustered	Clustered	Clustered	Clustered	Clustered	Clustered	Clustered	Clustered	Clustered	Clustered	Clustered	Clustered	Clustered	Clustered	Clustered	Clustered	Clustered	Clustered	Clustered	Clustered	Clustered	Clustered	Clustered	Clustered	Clustered	Clustered	Clustered
	Full Model	Full Model	Full Model	Full Model	Full Model	Full Model	Full Model	Full Model	Full Model	Half Model	Half Model	Half Model	Half Model	Half Model	Half Model	Half Model	Half Model	Half Model	Half Model	Half Model	Half Model	Half Model	Half Model	Half Model	Half Model	Simple Model	Simple Model	Simple Model	Simple Model	Simple Model	Simple Model	Simple Model	Simple Model	Simple Model	Simple Model	Simple Model	Simple Model	Simple Model	Simple Model	Simple Model	Simple Model	Full Model	Full Model	Full Model	Full Model	Full Model	Full Model	Full Model	Full Model
	all cases	all cases	all cases	all cases	all cases	all cases	all cases	all cases	all cases	all cases	all cases	all cases	all cases	all cases	all cases	all cases	all cases	all cases	all cases	all cases	all cases	all cases	all cases	all cases	all cases	all cases	all cases	all cases	all cases	all cases	all cases	all cases	all cases	all cases	all cases	all cases	all cases	all cases	all cases	all cases	all cases	no singlets	no singlets	no singlets	no singlets	no singlets	no singlets	no singlets	no singlets
mother	0.801*	0.800*	0.802*	0.802*	0.800*	0.799*	0.804*	0.804*	0.802*	0.839*																0.843*																0.872	0.874	0.874	0.875	0.870	0.875	0.876	0.874
	(0.078)	(0.078)	(0.078)	(0.078)	(0.078)	(0.078)	(0.079)	(0.079)	(0.079)	(0.070)																(0.070)																(0.113)	(0.113)	(0.113)	(0.113)	(0.113)	(0.113)	(0.114)	(0.113)
father	1.130	1.131	1.133	1.132	1.128	1.135	1.137	1.139	1.137		1.049																1.058															1.070	1.077	1.084	1.071	1.069	1.077	1.080	1.072
	(0.116)	(0.116)	(0.116)	(0.116)	(0.115)	(0.116)	(0.116)	(0.116)	(0.116)		(0.095)																(0.095)															(0.146)	(0.148)	(0.148)	(0.146)	(0.146)	(0.147)	(0.148)	(0.143)
sisters	0.951	0.948	0.952	0.954	0.950	0.951	0.953	0.956	0.954			0.939																0.969														0.943	0.945	0.944	0.946	0.944	0.944	0.944	0.945
	(0.061)	(0.061)	(0.061)	(0.061)	(0.060)	(0.061)	(0.061)	(0.061)	(0.061)			(0.056)																(0.057)														(0.069)	(0.068)	(0.069)	(0.068)	(0.068)	(0.068)	(0.068)	(0.069)
brothers	1.003	1.004	1.004	1.004	1.002	1.002	1.005	1.007	1.004				0.977																1.000													0.999	1.001	1.002	0.999	0.998	1.003	1.006	1.001
	(0.056)	(0.056)	(0.056)	(0.056)	(0.056)	(0.056)	(0.056)	(0.057)	(0.056)				(0.050)																(0.051)													(0.070)	(0.069)	(0.069)	(0.070)	(0.070)	(0.070)	(0.071)	(0.071)
maternal aunts	1.104			1.117	1.096	1.107	1.110	1.106	1.104					1.091																1.077												1.080			1.102	1.072	1.099	1.103	1.083
	(0.134)			(0.138)	(0.135)	(0.136)	(0.137)	(0.134)	(0.134)					(0.135)																(0.133)												(0.171)			(0.181)	(0.173)	(0.175)	(0.176)	(0.170)
male cousins		1.083													1.068																1.081												0.968
		(0.085)													(0.083)																(0.081)												(0.093)
female cousins			1.032													1.024																1.034												0.886
			(0.088)													(0.086)																(0.085)												(0.103)
maternal uncles	1.015	1.013	1.025			1.012	1.014	1.016	1.015								1.005																0.996									1.037	1.056	1.065			1.036	1.040	1.038
	(0.113)	(0.115)	(0.117)			(0.113)	(0.112)	(0.113)	(0.113)								(0.111)																(0.108)									(0.142)	(0.147)	(0.146)			(0.141)	(0.140)	(0.142)
male cousins				0.973														0.974																0.991											0.972
				(0.072)														(0.070)																(0.068)											(0.090)
female cousins					1.053														1.047																1.051											1.059
					(0.080)														(0.079)																(0.080)											(0.100)
paternal aunts	1.166	1.169	1.171	1.168	1.166			1.196	1.185											1.164																1.152						1.248	1.260	1.262	1.250	1.249			1.255
	(0.167)	(0.168)	(0.168)	(0.167)	(0.167)			(0.163)	(0.164)											(0.159)																(0.158)						(0.231)	(0.233)	(0.235)	(0.231)	(0.230)			(0.219)
male cousins						1.139															1.131																1.105										1.042
						(0.097)															(0.093)																(0.090)										(0.115)
female cousins							1.007															1.018																1.018										0.970
							(0.118)															(0.116)																(0.116)										(0.126)
paternal uncles	1.061	1.062	1.060	1.060	1.062	1.066	1.096																1.080																1.060			0.999	0.995	0.995	0.997	1.000	1.040	1.056
	(0.140)	(0.140)	(0.140)	(0.140)	(0.140)	(0.138)	(0.140)																(0.131)																(0.127)			(0.178)	(0.177)	(0.177)	(0.178)	(0.178)	(0.180)	(0.180)
male cousins								0.939																0.938																0.949									0.959
								(0.074)																(0.074)																(0.074)									(0.094)
female cousins									0.988																0.990																0.997
									(0.083)																(0.079)																(0.077)
N male birth	1.145**	1.144**	1.144**	1.145**	1.145**	1.144**	1.145**	1.145**	1.144**	1.143**	1.146**	1.146**	1.146**	1.146**	1.145**	1.146**	1.146**	1.146**	1.146**	1.145**	1.145**	1.146**	1.146**	1.146**	1.146**																	1.158*	1.158*	1.157*	1.159*	1.159*	1.159*	1.159*	1.158*
	(0.051)	(0.051)	(0.051)	(0.051)	(0.051)	(0.051)	(0.051)	(0.051)	(0.051)	(0.051)	(0.051)	(0.051)	(0.051)	(0.051)	(0.051)	(0.051)	(0.051)	(0.051)	(0.051)	(0.051)	(0.051)	(0.051)	(0.051)	(0.051)	(0.051)																	(0.067)	(0.067)	(0.067)	(0.067)	(0.067)	(0.067)	(0.067)	(0.067)
N female birth	1.129*	1.129*	1.129*	1.129*	1.129*	1.130*	1.128*	1.129*	1.129*	1.126*	1.129*	1.130*	1.129*	1.129*	1.129*	1.129*	1.129*	1.129*	1.129*	1.130*	1.131*	1.129*	1.129*	1.129*	1.129*																	1.000	1.000	0.999	1.000	0.999	0.997	0.997	1.000
	(0.057)	(0.057)	(0.057)	(0.057)	(0.057)	(0.057)	(0.057)	(0.057)	(0.057)	(0.056)	(0.057)	(0.057)	(0.057)	(0.057)	(0.057)	(0.057)	(0.057)	(0.057)	(0.057)	(0.057)	(0.057)	(0.057)	(0.057)	(0.057)	(0.057)																	(0.069)	(0.069)	(0.069)	(0.069)	(0.069)	(0.069)	(0.069)	(0.069)
sons	0.821**	0.822**	0.821**	0.821**	0.821**	0.821**	0.821**	0.821**	0.822**	0.822**	0.821**	0.821**	0.821**	0.821**	0.821**	0.821**	0.821**	0.821**	0.821**	0.821**	0.821**	0.821**	0.821**	0.821**	0.821**																	0.832**	0.831**	0.832**	0.831**	0.831**	0.832**	0.832**	0.832**
	(0.043)	(0.043)	(0.043)	(0.043)	(0.043)	(0.043)	(0.043)	(0.043)	(0.043)	(0.043)	(0.043)	(0.043)	(0.043)	(0.043)	(0.043)	(0.043)	(0.043)	(0.043)	(0.043)	(0.043)	(0.043)	(0.043)	(0.043)	(0.043)	(0.043)																	(0.057)	(0.057)	(0.057)	(0.057)	(0.057)	(0.057)	(0.057)	(0.057)
daughters	0.851**	0.851**	0.851**	0.851**	0.851**	0.850**	0.851**	0.851**	0.851**	0.854**	0.852**	0.851**	0.852**	0.852**	0.852**	0.852**	0.852**	0.852**	0.852**	0.852**	0.852**	0.852**	0.852**	0.853**	0.852**																	0.958	0.959	0.960	0.958	0.959	0.959	0.959	0.959
	(0.050)	(0.050)	(0.050)	(0.050)	(0.050)	(0.050)	(0.050)	(0.050)	(0.050)	(0.050)	(0.050)	(0.050)	(0.050)	(0.050)	(0.050)	(0.050)	(0.050)	(0.050)	(0.050)	(0.050)	(0.050)	(0.050)	(0.050)	(0.050)	(0.050)																	(0.078)	(0.078)	(0.078)	(0.078)	(0.078)	(0.078)	(0.078)	(0.078)
postpartum period	7.930**	7.926**	7.928**	7.930**	7.930**	7.938**	7.933**	7.930**	7.929**	7.924**	7.940**	7.931**	7.935**	7.940**	7.937**	7.938**	7.937**	7.937**	7.938**	7.936**	7.943**	7.937**	7.938**	7.937**	7.936**																	8.076**	8.074**	8.066**	8.074**	8.077**	8.083**	8.083**	8.077**
	(0.684)	(0.684)	(0.684)	(0.684)	(0.684)	(0.685)	(0.684)	(0.684)	(0.684)	(0.683)	(0.685)	(0.684)	(0.684)	(0.685)	(0.684)	(0.684)	(0.684)	(0.684)	(0.684)	(0.684)	(0.685)	(0.684)	(0.684)	(0.684)	(0.684)																	(0.906)	(0.906)	(0.905)	(0.906)	(0.906)	(0.907)	(0.907)	(0.906)
birth cohort	0.959**	0.959**	0.959**	0.959**	0.959**	0.959**	0.959**	0.959**	0.959**	0.959**	0.962**	0.960**	0.961**	0.961**	0.962**	0.961**	0.961**	0.961**	0.962**	0.961**	0.961**	0.961**	0.961**	0.961**	0.961**																	0.955*	0.955*	0.954**	0.955*	0.955*	0.955*	0.955*	0.955*
	(0.013)	(0.013)	(0.013)	(0.013)	(0.013)	(0.013)	(0.013)	(0.013)	(0.013)	(0.013)	(0.013)	(0.013)	(0.012)	(0.012)	(0.013)	(0.012)	(0.012)	(0.012)	(0.012)	(0.012)	(0.012)	(0.012)	(0.012)	(0.012)	(0.012)																	(0.017)	(0.017)	(0.017)	(0.017)	(0.017)	(0.017)	(0.017)	(0.017)
husband alive	0.831	0.832	0.832	0.831	0.834	0.834	0.834	0.832	0.831	0.833	0.833	0.832	0.831	0.831	0.831	0.832	0.832	0.832	0.834	0.829	0.832	0.832	0.832	0.833	0.832																	1.082	1.085	1.085	1.081	1.086	1.086	1.086	1.083
	(0.121)	(0.121)	(0.121)	(0.121)	(0.122)	(0.121)	(0.121)	(0.121)	(0.121)	(0.121)	(0.121)	(0.121)	(0.121)	(0.121)	(0.121)	(0.121)	(0.121)	(0.121)	(0.121)	(0.120)	(0.121)	(0.121)	(0.121)	(0.121)	(0.121)																	(0.224)	(0.225)	(0.225)	(0.224)	(0.226)	(0.225)	(0.226)	(0.225)
birth rank (1=first born)	0.999	0.998	0.999	0.999	0.999	0.998	0.998	0.998	0.998	0.995	0.998	0.998	0.998	0.998	0.997	0.997	0.997	0.997	0.998	0.998	0.998	0.997	0.998	0.997	0.997																	1.021	1.021	1.021	1.021	1.021	1.020	1.020	1.021
	(0.015)	(0.015)	(0.015)	(0.015)	(0.015)	(0.015)	(0.015)	(0.015)	(0.015)	(0.015)	(0.015)	(0.015)	(0.015)	(0.015)	(0.015)	(0.015)	(0.015)	(0.015)	(0.015)	(0.015)	(0.015)	(0.015)	(0.015)	(0.015)	(0.015)																	(0.018)	(0.018)	(0.018)	(0.018)	(0.018)	(0.018)	(0.018)	(0.018)
SES (Ref. large-scale farmer)
mid-scale farmers	1.232	1.235	1.238	1.229	1.234	1.240	1.231	1.234	1.234	1.230	1.229	1.234	1.229	1.226	1.229	1.231	1.229	1.226	1.230	1.229	1.236	1.229	1.227	1.229	1.228																	1.356	1.359	1.350	1.351	1.359	1.360	1.357	1.360
	(0.244)	(0.245)	(0.245)	(0.244)	(0.244)	(0.245)	(0.244)	(0.244)	(0.244)	(0.244)	(0.244)	(0.245)	(0.244)	(0.243)	(0.244)	(0.245)	(0.244)	(0.243)	(0.244)	(0.244)	(0.245)	(0.244)	(0.244)	(0.244)	(0.244)																	(0.382)	(0.382)	(0.380)	(0.381)	(0.384)	(0.384)	(0.383)	(0.382)
small-scale farmers	1.120	1.122	1.123	1.119	1.121	1.126	1.120	1.117	1.119	1.131	1.113	1.129	1.121	1.117	1.119	1.121	1.119	1.119	1.119	1.117	1.124	1.119	1.117	1.118	1.119																	1.787*	1.791*	1.781*	1.787*	1.791*	1.782*	1.778*	1.787*
	(0.233)	(0.233)	(0.234)	(0.233)	(0.233)	(0.234)	(0.233)	(0.232)	(0.233)	(0.236)	(0.232)	(0.235)	(0.234)	(0.233)	(0.233)	(0.234)	(0.233)	(0.233)	(0.233)	(0.233)	(0.234)	(0.233)	(0.233)	(0.233)	(0.233)																	(0.493)	(0.495)	(0.493)	(0.493)	(0.495)	(0.491)	(0.491)	(0.493)
landless	0.963	0.967	0.966	0.962	0.963	0.966	0.965	0.964	0.964	0.969	0.959	0.966	0.962	0.960	0.964	0.963	0.961	0.960	0.961	0.958	0.961	0.961	0.959	0.961	0.961																	1.132	1.129	1.121	1.129	1.133	1.137	1.138	1.133
	(0.153)	(0.154)	(0.154)	(0.153)	(0.153)	(0.153)	(0.153)	(0.153)	(0.153)	(0.154)	(0.152)	(0.153)	(0.153)	(0.152)	(0.153)	(0.153)	(0.152)	(0.152)	(0.152)	(0.152)	(0.152)	(0.152)	(0.152)	(0.152)	(0.152)																	(0.263)	(0.262)	(0.260)	(0.263)	(0.264)	(0.264)	(0.265)	(0.263)
unknown	1.301	1.307+	1.306+	1.301	1.301	1.307+	1.304+	1.303+	1.303+	1.312+	1.297	1.308+	1.303+	1.299	1.304+	1.302+	1.300	1.300	1.300	1.295	1.301+	1.300	1.297	1.302+	1.300																	1.638*	1.635*	1.626*	1.636*	1.639*	1.647*	1.647*	1.640*
	(0.209)	(0.210)	(0.210)	(0.209)	(0.209)	(0.209)	(0.209)	(0.209)	(0.209)	(0.210)	(0.207)	(0.209)	(0.209)	(0.208)	(0.209)	(0.209)	(0.208)	(0.208)	(0.208)	(0.207)	(0.208)	(0.208)	(0.208)	(0.208)	(0.208)																	(0.381)	(0.380)	(0.377)	(0.380)	(0.381)	(0.382)	(0.383)	(0.381)
N women	4.914	4.914	4.914	4.914	4.914	4.914	4.914	4.914	4.914	4.914	4.914	4.914	4.914	4.914	4.914	4.914	4.914	4.914	4.914	4.914	4.914	4.914	4.914	4.914	4.914	4.914	4.914	4.914	4.914	4.914	4.914	4.914	4.914	4.914	4.914	4.914	4.914	4.914	4.914	4.914	4.914	2.908	2.908	2.908	2.908	2.908	2.908	2.908	2.908
Dead	922	922	922	922	922	922	922	922	922	922	922	922	922	922	922	922	922	922	922	922	922	922	922	922	922	922	922	922	922	922	922	922	922	922	922	922	922	922	922	922	922	535	535	535	535	535	535	535	535
N families (cluster and strata, respectively)	3.201	3.201	3.201	3.201	3.201	3.201	3.201	3.201	3.201	3.201	3.201	3.201	3.201	3.201	3.201	3.201	3.201	3.201	3.201	3.201	3.201	3.201	3.201	3.201	3.201	3.201	3.201	3.201	3.201	3.201	3.201	3.201	3.201	3.201	3.201	3.201	3.201	3.201	3.201	3.201	3.201	1.195	1.195	1.195	1.195	1.195	1.195	1.195	1.195
Observations	178,636	178,636	178,636	178,636	178,636	178,636	178,636	178,636	178,636	178,636	178,636	178,636	178,636	178,636	178,636	178,636	178,636	178,636	178,636	178,636	178,636	178,636	178,636	178,636	178,636	178,636	178,636	178,636	178,636	178,636	178,636	178,636	178,636	178,636	178,636	178,636	178,636	178,636	178,636	178,636	178,636	114,353	114,353	114,353	114,353	114,353	114,353	114,353	114,353
Robust standard errors in parentheses
** p<0.01, * p<0.05, + p<0.1
[truncated: 74 more columns]
