# Supplementary material for: When the mother-in-law is just as good—Differential mortality of reproductive females by family network composition
Source: PLoS One. 2018 Mar 1;13(3):e0193252. doi: 10.1371/journal.pone.0193252 (PMC5832229; doi:10.1371/journal.pone.0193252)
Supplement: S2 Table — (XLSX) [file pone.0193252.s002.xlsx]

## Sheet: S2 Table
S2 Table. Number of cases for the models presented in S1 Table
Number of cases
	CLUSTERED SPATIAL MODEL
	N cases in the first episodes
	mother	father	sisters	brothers	maternal aunts	sons of maternal aunts	daughters of maternal aunts	maternal uncles	sons of maternal uncles	daughters of maternal uncles	paternal aunts	sons of paternal aunts	daughters of paternal aunts	paternal uncles	sons of paternal uncles	daughters of paternal uncles	male births	female birth	sons	daughters
0	2.847	3,166	3,600	3,493	4,551	4,611	4,619	4,557	4,596	4,610	4,576	4,619	4,641	4,515	4,515	4,547	4,772	4,774	4,778	4,784
1	2,067	1,748	925	919	314	175	199	277	184	174	291	184	195	325	227	226	129	127	124	119
2			304	363	42	87	57	63	69	84	41	65	42	64	108	90	8	13	10	11
3			57	110	7	23	27	15	30	27	5	26	24	10	35	33	4		2
4			20	25		11	8	2	20	16	1	17	7		19	11	1
5			6	4		3	2		10	3			3		8	4
6			2			4			4			2	1		2	3
7							2		1
8												1	1
	CLUSTERED SPATIAL MODEL
	N cases in the last episodes
	mother	father	sisters	brothers	maternal aunts	sons of maternal aunts	daughters of maternal aunts	maternal uncles	sons of maternal uncles	daughters of maternal uncles	paternal aunts	sons of paternal aunts	daughters of paternal aunts	paternal uncles	sons of paternal uncles	daughters of paternal uncles	male births	female birth	sons	daughters
0	4,125	4,365	4,155	4,067	4,742	4,705	4,713	4,744	4,682	4,720	4,763	4,717	4,756	4,736	4,635	4,684	842	891	1,087	1,108
1	789	549	627	616	153	135	144	139	150	139	130	132	125	156	185	165	1,166	1,219	1,417	1,451
2			112	176	14	49	40	26	45	33	20	37	24	20	61	44	1,052	1,073	1,161	1,149
3			18	47	5	14	17	5	13	16	1	17	4	2	17	17	820	816	652	669
4			1	7		7			18	2		10	3		12	4	508	503	340	378
5			1	1		2			5	3			4		3		322	264	193	110
6						2									1		133	99	51	33
7									1								51	36	11	14
8												1	1				16	9	1	2
9																	3	4	1
10										1							1
	FIXED-EFFECT SPATIAL MODEL
	N cases in the first episodes
	mother	father	sisters	brothers	maternal aunts	sons of maternal aunts	daughters of maternal aunts	maternal uncles	sons of maternal uncles	daughters of maternal uncles	paternal aunts	sons of paternal aunts	daughters of paternal aunts	paternal uncles	sons of paternal uncles	daughters of paternal uncles	male births	female birth	sons	daughters
0	1,630	1,853	1,753	2,050	2,697	2,716	2,734	2,694	2,696	2,712	2,713	2,738	2,750	2,692	2,673	2,677	2,819	2,818	2,821	2,827
1	1,278	1,055	780	540	181	112	115	164	123	112	166	103	105	174	130	141	80	83	79	75
2			291	232	26	55	34	38	46	62	26	39	27	35	63	59	7	7	7	6
3			57	70	4	13	16	10	18	14	3	20	19	7	21	21	1		1
4			19	13		6	6	2	16	7		7	5		15	5	1
5			6	3		3	1		7	1			2		5	4
6			2			3			2			1			1	1
7							2
	FIXED-EFFECT SPATIAL MODEL
	N cases in the last episodes
	mother	father	sisters	brothers	maternal aunts	sons of maternal aunts	daughters of maternal aunts	maternal uncles	sons of maternal uncles	daughters of maternal uncles	paternal aunts	sons of paternal aunts	daughters of paternal aunts	paternal uncles	sons of paternal uncles	daughters of paternal uncles	male births	female birth	sons	daughters
0	2,438	2,596	2,235	2,400	2,815	2,775	2,794	2,810	2,754	2,785	2,825	2,786	2,812	2,805	2,742	2,767	499	527	640	650
1	470	312	548	357	81	83	81	77	98	89	67	78	71	91	106	102	684	727	836	860
2			105	118	9	32	24	16	29	23	16	24	17	10	38	25	629	622	688	676
3			18	30	3	10	9	5	10	8		14	4	2	13	11	485	501	382	413
4			1	3		5			13	1		6	3		7	3	294	282	206	219
5			1			2			4	1			1		2		197	166	109	68
6						1											74	57	37	16
7																	31	19	8	6
8																	13	6	1
9																	1	1	1
10										1							1
