# Supplementary material for: When the mother-in-law is just as good—Differential mortality of reproductive females by family network composition
Source: PLoS One. 2018 Mar 1;13(3):e0193252. doi: 10.1371/journal.pone.0193252 (PMC5832229; doi:10.1371/journal.pone.0193252)
Supplement: S4 Table — (XLSX) [file pone.0193252.s004.xlsx]

## Sheet: S4 Table
S4 Table. Number of cases for the models presented in S3 Table
Number of cases
	CLUSTERED ALIVE MODEL
	N cases in the first episodes
	mother	father	sisters	brothers	maternal aunts	sons of maternal aunts	daughters of maternal aunts	maternal uncles	sons of maternal uncles	daughters of maternal uncles	paternal aunts	sons of paternal aunts	daughters of paternal aunts	paternal uncles	sons of paternal uncles	daughters of paternal uncles	male births	female birth	sons	daughters
0	1.687	2,234	2,476	2,375	3,711	3,835	3,851	3,768	3,861	3,907	3,875	3,927	3,939	3,879	3,808	3,888	4,772	4,774	4,778	4,784
1	3,227	2,680	1,536	1,572	858	489	574	862	542	476	792	516	552	771	572	452	129	127	124	119
2			629	689	258	328	227	225	260	287	191	263	240	216	267	320	8	13	10	11
3			206	203	67	138	145	49	132	117	49	112	98	43	141	164	4		2
4			41	66	17	78	64	10	63	82	6	53	44	5	88	46	1
5			12	8	3	28	33		32	24	1	25	23		19	22
6			14	1		6	9		8	9		9	11		10	16
7						5	2		7	8		6	3		6	3
8						6	5		3	2		1	3		3	2
9						1	3		3			1				1
10							1					1	1
11									1
12
13									1
14
15										2
	CLUSTERED ALIVE MODEL
	N cases in the last episodes
	mother	father	sisters	brothers	maternal aunts	sons of maternal aunts	daughters of maternal aunts	maternal uncles	sons of maternal uncles	daughters of maternal uncles	paternal aunts	sons of paternal aunts	daughters of paternal aunts	paternal uncles	sons of paternal uncles	daughters of paternal uncles	male births	female birth	sons	daughters
0	3,157	3,707	2,826	2,733	4,150	3,982	3,984	4,235	4,029	4,052	4,299	4,077	4,090	4,365	3,958	4,037	842	891	1,087	1,108
1	1,757	1,207	1,418	1,479	599	460	549	556	501	444	504	493	518	458	564	455	1,166	1,219	1,417	1,451
2			480	514	119	275	203	104	215	242	93	197	196	80	223	261	1,052	1,073	1,161	1,149
3			152	140	34	125	107	18	92	100	15	82	54	10	88	109	820	816	652	669
4			22	45	12	43	45	1	40	49	3	42	35	1	55	36	508	503	340	378
5			9	2		16	14		24	18		11	12		13	11	322	264	193	110
6			7	1		6	5		3	6		8	8		6	4	133	99	51	33
7						5	4		5	1		3			5	1	51	36	11	14
8						1	2		2						2		16	9	1	2
9						1			1	1							3	4	1
10							1			1		1	1				1
11									2
	FIXED-EFFECT ALIVE MODEL
	N cases in the first episodes
	mother	father	sisters	brothers	maternal aunts	sons of maternal aunts	daughters of maternal aunts	maternal uncles	sons of maternal uncles	daughters of maternal uncles	paternal aunts	sons of paternal aunts	daughters of paternal aunts	paternal uncles	sons of paternal uncles	daughters of paternal uncles	male births	female birth	sons	daughters
0	865	1,263	733	1,345	2,179	2,231	2,266	2,203	2,234	2,262	2,271	2,308	2,316	2,277	2,196	2,230	2,819	2,818	2,821	2,827
1	2,043	1,645	1,297	942	524	297	329	526	346	303	485	312	319	471	368	286	80	83	79	75
2			608	452	148	206	128	140	165	186	118	157	145	137	174	221	7	7	7	6
3			204	122	46	91	98	32	87	71	30	68	68	22	82	116	1		1
4			40	42	11	57	48	7	44	54	3	33	32	1	63	29	1
5			12	5		16	25		19	14	1	17	15		13	12
6			14			1	6		2	9		6	9		5	11
7						4	1		4	7		6	1		5	2
8						5	4		2				3		2	1
9							3		3			1
10
11									1
12
13									1
14
15										2
	FIXED-EFFECT ALIVE MODEL
	N cases in the last episodes
	mother	father	sisters	brothers	maternal aunts	sons of maternal aunts	daughters of maternal aunts	maternal uncles	sons of maternal uncles	daughters of maternal uncles	paternal aunts	sons of paternal aunts	daughters of paternal aunts	paternal uncles	sons of paternal uncles	daughters of paternal uncles	male births	female birth	sons	daughters
0	1,755	2,159	1,001	1,540	2,448	2,319	2,335	2,489	2,329	2,361	2,537	2,390	2,400	2,584	2,287	2,326	499	527	640	650
1	1,153	749	1,250	909	356	277	323	338	333	277	298	307	298	279	358	297	684	727	836	860
2			470	343	74	181	121	68	140	150	61	111	132	39	149	177	629	622	688	676
3			150	87	26	80	75	12	58	67	10	54	40	6	57	73	485	501	382	413
4			21	28	4	31	35	1	29	33	2	30	26		41	25	294	282	206	219
5			9	1		12	10		11	12		7	5		8	6	197	166	109	68
6			7			2	4		1	6		7	7		3	4	74	57	37	16
7						5	4		3			2			4		31	19	8	6
8						1	1		2						1		13	6	1
9									1								1	1	1
10									1	1							1
11										1
