# Supplementary material for: When the mother-in-law is just as good—Differential mortality of reproductive females by family network composition
Source: PLoS One. 2018 Mar 1;13(3):e0193252. doi: 10.1371/journal.pone.0193252 (PMC5832229; doi:10.1371/journal.pone.0193252)
Supplement: S6 Table — (XLSX) [file pone.0193252.s006.xlsx]

## Sheet: S6 Table
S6 Table. Number of cases for the models presented in S5 Table
Number of cases
	CLUSTERED SPATIAL MODEL
	N cases in the first episodes
	mother-in-law	father-in-law	sisters-in-law	brothers-in-law	sisters of mother-in-law	male offspring of sisters of mother-in-law	female offspring of sisters of mother-in-law	brothers of mother-in-law	male offspring of brothers of mother-in-law	female offspring of brothers of mother-in-law	sisters of father-in-law	male offspring of sisters of father-in-law	female offspring of sisters of father-in-law	brothers of father-in-law	male offspring of brothers of father-in-law	female offspring of brothers of father-in-law
0	3,930	4,149	4,111	4,022	4,686	4,701	4,713	4,706	4,710	4,707	4,724	4,722	4,727	4,689	4,680	4,697
1	984	765	595	615	201	127	129	169	127	141	170	132	123	190	152	130
2			154	197	21	47	39	32	47	50	17	34	45	30	54	58
3			45	73	6	19	21	7	18	8	2	13	11	5	15	22
4			4	6		14	2		8	7	1	11	3		10	5
5			4			5	4		3	1		1	3		2	1
6			1	1		1	3		1				1		1	1
7							2					1	1
8							1
	CLUSTERED SPATIAL MODEL
	N cases in the last episodes
	mother-in-law	father-in-law	sisters-in-law	brothers-in-law	sisters of mother-in-law	male offspring of sisters of mother-in-law	female offspring of sisters of mother-in-law	brothers of mother-in-law	male offspring of brothers of mother-in-law	female offspring of brothers of mother-in-law	sisters of father-in-law	male offspring of sisters of father-in-law	female offspring of sisters of father-in-law	brothers of father-in-law	male offspring of brothers of father-in-law	female offspring of brothers of father-in-law
0	4,355	4,545	4,231	4,059	4,774	4,730	4,742	4,774	4,730	4,751	4,800	4,755	4,766	4,781	4,707	4,725
1	559	369	577	674	129	122	122	119	128	124	107	118	114	124	148	144
2			95	145	9	42	36	19	31	30	5	28	24	8	39	37
3			8	32	2	9	11	2	20	6	2	7	7	1	13	6
4			3	4		7	1		3			3	2		7	2
5						4			2	3		1	1
6							1					2
7							1
	FIXED-EFFECT SPATIAL MODEL
	N cases in the first episodes
	mother-in-law	father-in-law	sisters-in-law	brothers-in-law	sisters of mother-in-law	male offspring of sisters of mother-in-law	female offspring of sisters of mother-in-law	brothers of mother-in-law	male offspring of brothers of mother-in-law	female offspring of brothers of mother-in-law	sisters of father-in-law	male offspring of sisters of father-in-law	female offspring of sisters of father-in-law	brothers of father-in-law	male offspring of brothers of father-in-law	female offspring of brothers of father-in-law
0	2,344	2,453	2,447	2,384	2,761	2,783	2,778	2,785	2,793	2,787	2,785	2,788	2,783	2,782	2,779	2,791
1	564	455	343	368	132	70	84	102	68	82	108	78	78	105	84	70
2			89	112	11	35	24	16	32	31	13	26	32	20	32	30
3			24	4	4	12	15	5	8	4	1	9	8	1	6	13
4			3			5			5	3	1	5	3		6	2
5			1	1		3	4		1	1			2		1	1
6			1				2		1			1	1			1
7													1
8							1					1
	FIXED-EFFECT SPATIAL MODEL
	N cases in the last episodes
	mother-in-law	father-in-law	sisters-in-law	brothers-in-law	sisters of mother-in-law	male offspring of sisters of mother-in-law	female offspring of sisters of mother-in-law	brothers of mother-in-law	male offspring of brothers of mother-in-law	female offspring of brothers of mother-in-law	sisters of father-in-law	male offspring of sisters of father-in-law	female offspring of sisters of father-in-law	brothers of father-in-law	male offspring of brothers of father-in-law	female offspring of brothers of father-in-law
0	2,563	2,683	2,510	2,401	2,810	2,793	2,798	2,823	2,803	2,808	2,825	2,807	2,809	2,822	2,796	2,808
1	345	225	332	400	94	79	77	75	72	79	78	75	75	81	81	76
2			60	88	4	28	25	8	18	17	4	17	16	5	21	18
3			4	16		4	7	2	12	1	1	4	5		8	5
4			2	3		3	1		2			2	2		2	1
5						1			1	3		1	1
6												2
7
8
