# Supplementary material for: When the mother-in-law is just as good—Differential mortality of reproductive females by family network composition
Source: PLoS One. 2018 Mar 1;13(3):e0193252. doi: 10.1371/journal.pone.0193252 (PMC5832229; doi:10.1371/journal.pone.0193252)
Supplement: S8 Table — (XLSX) [file pone.0193252.s008.xlsx]

## Sheet: S8 Table
S8 Table. Number of cases for the models presented in S7 Table
Number of cases
	CLUSTERED ALIVE MODEL
	N cases in the first episodes
	mother-in-law	father-in-law	sisters-in-law	brothers-in-law	sisters of mother-in-law	male offspring of sisters of mother-in-law	female offspring of sisters of mother-in-law	brothers of mother-in-law	male offspring of brothers of mother-in-law	female offspring of brothers of mother-in-law	sisters of father-in-law	male offspring of sisters of father-in-law	female offspring of sisters of father-in-law	brothers of father-in-law	male offspring of brothers of father-in-law	female offspring of brothers of father-in-law
0	3.046	3.403	3.141	3,037	4,053	4,082	4,101	4,102	4,168	4,154	4,191	4,209	4,191	4,206	4,191	4,203
1	1.868	1.511	1,232	1,232	612	384	456	612	383	390	573	364	439	540	386	331
2			442	442	202	226	195	173	189	202	121	204	165	136	178	217
3			175	175	33	119	80	21	101	80	21	80	58	30	79	100
4			23	23	6	64	41	6	35	58	7	35	33	2	52	40
5			3	3	8	21	12		21	20	1	10	13		13	10
6			2	2		9	13		10	4		62	6		3	11
7						6	7		4	4		2	5		9	1
8						2	5		1	2			1		2	1
9						1	4		1			2	3		1
10												2
11									1
	CLUSTERED ALIVE MODEL
	N cases in the last episodes
	mother-in-law	father-in-law	sisters-in-law	brothers-in-law	sisters of mother-in-law	male offspring of sisters of mother-in-law	female offspring of sisters of mother-in-law	brothers of mother-in-law	male offspring of brothers of mother-in-law	female offspring of brothers of mother-in-law	sisters of father-in-law	male offspring of sisters of father-in-law	female offspring of sisters of father-in-law	brothers of father-in-law	male offspring of brothers of father-in-law	female offspring of brothers of father-in-law
0	3,976	4,279	3,396	3,326	4,376	4,200	4,219	4,427	4,300	4,262	4,489	4,326	4,308	4,557	4,303	4,286
1	938	635	1,092	1,116	423	375	416	406	338	366	354	338	393	291	368	346
2			318	352	93	192	163	72	151	179	69	154	133	55	140	186
3			85	102	16	91	61	9	77	67	9	67	36	10	57	54
4			20	17	2	35	28		28	20	2	14	26	1	26	33
5			2	1	4	16	13		12	15		9	10		11	3
6							7		5	2		4	4		4	5
7			1			5	6		1	1		1	2		3	1
8									2	2		1	1		2
9							1						1
	FIXED-EFFECT ALIVE MODEL
	N cases in the first episodes
	mother-in-law	father-in-law	sisters-in-law	brothers-in-law	sisters of mother-in-law	male offspring of sisters of mother-in-law	female offspring of sisters of mother-in-law	brothers of mother-in-law	male offspring of brothers of mother-in-law	female offspring of brothers of mother-in-law	sisters of father-in-law	male offspring of sisters of father-in-law	female offspring of sisters of father-in-law	brothers of father-in-law	male offspring of brothers of father-in-law	female offspring of brothers of father-in-law
0	1,766	1,979	1,838	1,750	2,356	2,390	2,383	2,409	2,446	2,444	2,440	2,444	2,440	2,470	2,475	2,486
1	1,142	929	730	775	393	239	294	382	241	247	363	230	275	321	236	182
2			249	260	134	140	124	101	119	113	83	145	108	97	108	131
3			73	106	5	74	50	12	63	49	18	53	44	19	40	65
4			15	13	5	40	29	4	20	37	4	23	23	1	30	27
5			2	2		14	6		11	12		6	6		11	7
6				2		8	10		4	3		3	5		2	8
7			1			1	6		1	1		1	4		5	1
8						1	3		1	2			1			1
9						1	3		1			1	2		1
10												2
11									1
	FIXED-EFFECT ALIVE MODEL
	N cases in the last episodes
	mother-in-law	father-in-law	sisters-in-law	brothers-in-law	sisters of mother-in-law	male offspring of sisters of mother-in-law	female offspring of sisters of mother-in-law	brothers of mother-in-law	male offspring of brothers of mother-in-law	female offspring of brothers of mother-in-law	sisters of father-in-law	male offspring of sisters of father-in-law	female offspring of sisters of father-in-law	brothers of father-in-law	male offspring of brothers of father-in-law	female offspring of brothers of father-in-law
0	2,330	2,519	2,000	1,922	2,556	2,465	2,464	2,613	2,538	2,509	2,620	2,513	2,514	2,673	2,546	2,532
1	578	389	664	698	285	230	258	250	207	227	233	229	245	188	217	195
2			184	215	57	122	109	39	93	106	48	107	96	41	85	118
3			46	61	7	53	37	6	41	42	7	42	26	6	34	35
4			13	11	1	27	20		18	11		6	13		13	22
5				1	2	9	8		8	10		5	7		8	2
6							7		1			4	3		2	3
7			1			2	5			1			2		2	1
8									2	2			1		1
9												1	1
10												1
