# Supplementary material for: When the mother-in-law is just as good—Differential mortality of reproductive females by family network composition
Source: PLoS One. 2018 Mar 1;13(3):e0193252. doi: 10.1371/journal.pone.0193252 (PMC5832229; doi:10.1371/journal.pone.0193252)
Supplement: S9 Table — Summary of effects is presented in Table 5 in the result section. (XLSX) [file pone.0193252.s009.xlsx]

## Sheet: S9 Table
S9 Table. Spatial and Alive models estimating the effect of the absolute size of the lineages
Standard errors in parentheses
** p<0.01, * p<0.05, + p<0.1
Results presented in Result section on the Absolute size of the lineages and mortality among reproductive women in the manuscript	Unweighted	Weighted	Unweighted	Weighted	Unweighted	Weighted	Unweighted	Weighted
	Spatial	Spatial	Spatial	Spatial	ALIVE	ALIVE	ALIVE	ALIVE
	Cluster	Fixed-effect	Cluster	Fixed-effect	Cluster	Fixed-effect	Cluster	Fixed-effect
Natal core family	0.968	0.986	0.936	0.948	0.963	2.029**	0.929	4.147**
	(0.026)	(0.067)	(0.051)	(0.130)	(0.022)	(0.286)	(0.043)	(1.171)
Natal extended family	1.016	0.994	1.090	1.127	0.995	0.837	0.969	0.473
	(0.018)	(0.056)	(0.100)	(0.344)	(0.008)	(0.100)	(0.046)	(0.234)
In-law core family	0.895**	0.961	0.807**	0.940	0.951*	0.965	0.910*	0.953
	(0.029)	(0.073)	(0.052)	(0.144)	(0.023)	(0.058)	(0.043)	(0.114)
In-law extended family	1.020	0.956	1.076	0.715	1.005	1.005	1.005	0.951
	(0.021)	(0.046)	(0.126)	(0.194)	(0.010)	(0.022)	(0.058)	(0.128)
N male birth	1.156**	1.157	1.156**	1.155	1.155**	1.272+	1.154**	1.269+
	(0.054)	(0.140)	(0.054)	(0.140)	(0.054)	(0.160)	(0.054)	(0.160)
N female birth	1.139*	0.931	1.139*	0.932	1.138*	0.921	1.138*	0.912
	(0.061)	(0.122)	(0.061)	(0.123)	(0.061)	(0.125)	(0.061)	(0.124)
sons	0.833**	0.803	0.833**	0.802	0.833**	0.718*	0.834**	0.717*
	(0.046)	(0.118)	(0.046)	(0.117)	(0.046)	(0.110)	(0.046)	(0.110)
daughters	0.819**	1.040	0.819**	1.040	0.820**	1.075	0.820**	1.083
	(0.052)	(0.162)	(0.052)	(0.162)	(0.052)	(0.174)	(0.052)	(0.175)
postpartum period	7.683**	9.705**	7.683**	9.750**	7.672**	10.588**	7.673**	10.642**
	(0.687)	(3.424)	(0.687)	(3.439)	(0.685)	(3.843)	(0.685)	(3.867)
birth cohort	0.958**	0.610*	0.958**	0.613*	0.960**	0.637+	0.961**	0.648+
	(0.013)	(0.149)	(0.013)	(0.150)	(0.013)	(0.162)	(0.013)	(0.165)
birth rank (1=first born)	1.009	1.127+	1.009	1.128+	1.009	1.374**	1.009	1.372**
	(0.015)	(0.080)	(0.016)	(0.080)	(0.016)	(0.120)	(0.016)	(0.119)
SES (Ref. large-scale farmer)
mid-scale farmers	1.283	2.575+	1.278	2.573+	1.246	2.594+	1.242	2.490
	(0.264)	(1.412)	(0.263)	(1.416)	(0.257)	(1.500)	(0.256)	(1.440)
small-scale farmers	1.244	1.381	1.241	1.364	1.173	1.345	1.168	1.267
	(0.267)	(0.755)	(0.266)	(0.747)	(0.255)	(0.763)	(0.253)	(0.716)
landless	1.058	1.347	1.053	1.361	0.996	1.322	0.990	1.256
	(0.175)	(0.651)	(0.174)	(0.659)	(0.165)	(0.670)	(0.163)	(0.634)
unknown	1.452*	1.123	1.447*	1.126	1.383+	1.153	1.375+	1.076
	(0.243)	(0.530)	(0.243)	(0.532)	(0.231)	(0.568)	(0.229)	(0.528)
N women	4.914	2.908	4.914	2.908	4.914	2.908	4.914	2.908
Dead	833	494	833	494	833	494	833	494
N families (cluster and strata, respectively)	3.201	1.195	3.201	1.195	3.201	1.195	3.201	1.195
Observations	167.699	106.98	167.699	106.98	167.699	106.98	167.699	106.98
Log pseudolikelihood	-6339.73	-247.61	-6339.98	-247.24	-6342.29	-233.20	-6342.33	-233.07
** p<0.01, * p<0.05, + p<0.1
