# Supplementary material for: When the mother-in-law is just as good—Differential mortality of reproductive females by family network composition
Source: PLoS One. 2018 Mar 1;13(3):e0193252. doi: 10.1371/journal.pone.0193252 (PMC5832229; doi:10.1371/journal.pone.0193252)
Supplement: S10 Table — Summary of effects is presented in Table 6 in the result section. (XLSX) [file pone.0193252.s010.xlsx]

## Sheet: S10 Table
S10 TABLE. Spatial models estimating the effect of the relative size of the lineages
Standard errors in parentheses
** p<0.01, * p<0.05, + p<0.1
Results presented in Result section the Relative size of the lineages and mortality among reproductive women in the manuscript
Relative sizes of lineages (Ref. natal lineage only)
Natal lineage was larger	1.078	1.274	1.118	1.263
	(0.128)	(0.370)	(0.128)	(0.354)
Lineages were equal in size	1.074	1.117	1.503*	2.201
	(0.181)	(0.418)	(0.297)	(1.101)
In-law lineage was larger	0.902	0.822	0.781+	0.703
	(0.122)	(0.258)	(0.103)	(0.206)
In-law lineage only	0.907	1.196	0.906	1.237
	(0.080)	(0.264)	(0.080)	(0.275)
N male birth	1.157**	1.172	1.154**	1.178
	(0.054)	(0.141)	(0.054)	(0.143)
N female birth	1.140*	0.928	1.141*	0.922
	(0.061)	(0.123)	(0.062)	(0.122)
sons	0.833**	0.794	0.836**	0.793
	(0.046)	(0.116)	(0.046)	(0.117)
daughters	0.820**	1.040	0.819**	1.052
	(0.052)	(0.162)	(0.052)	(0.164)
postpartum period	7.672**	9.599**	7.681**	9.512**
	(0.685)	(3.378)	(0.686)	(3.352)
birth cohort	0.961**	0.645+	0.962**	0.622+
	(0.013)	(0.159)	(0.013)	(0.153)
birth rank (1=first born)	1.009	1.113	1.009	1.126+
	(0.016)	(0.080)	(0.015)	(0.081)
SES (Ref. large-scale farmer)
mid-scale farmers	1.270	2.570+	1.249	2.646+
	(0.262)	(1.419)	(0.258)	(1.477)
small-scale farmers	1.211	1.379	1.202	1.455
	(0.260)	(0.758)	(0.258)	(0.804)
landless	1.018	1.337	1.014	1.312
	(0.168)	(0.649)	(0.167)	(0.643)
unknown	1.405*	1.162	1.392*	1.126
	(0.234)	(0.550)	(0.232)	(0.539)
N women	4.914	2.908	4.914	2.908
Dead	833	494	833	494
N families (cluster and strata, respectively)	3.201	1.195	3.201	1.195
Observations	167.699	106.98	167.699	106.98
Log pseudolikelihood	-6345.03	-247.62	-6341.04	-245.72
** p<0.01, * p<0.05, + p<0.1
