# Supplementary material for: When the mother-in-law is just as good—Differential mortality of reproductive females by family network composition
Source: PLoS One. 2018 Mar 1;13(3):e0193252. doi: 10.1371/journal.pone.0193252 (PMC5832229; doi:10.1371/journal.pone.0193252)
Supplement: S11 Table — (XLSX) [file pone.0193252.s011.xlsx]

## Sheet: S11 Table
S11 Table. Spatial and Alive models estimating the interaction between SES and the individual natal kin
Standard errors in parentheses
** p<0.01, * p<0.05, + p<0.1	Spatial	Spatial		Spatial	Spatial		ALIVE	ALIVE		ALIVE	ALIVE		ALIVE	ALIVE		ALIVE	ALIVE		ALIVE	ALIVE		ALIVE	ALIVE		ALIVE	ALIVE		ALIVE	ALIVE
Results presented in section on Wealth related kin effetcs in the manuscript	Cluster	Cluster		Fixed-effect	Fixed-effect		Cluster	Cluster		Cluster	Cluster		Cluster	Cluster		Cluster	Cluster		Fixed-effect	Fixed-effect		Fixed-effect	Fixed-effect		Fixed-effect	Fixed-effect		Fixed-effect	Fixed-effect
	A	B		A	B		A	B		A	B		A	B		A	B		A	B		A	B		A	B		A	B
COVARIATES OF INTEREST	Mother	Mother		Sisters	Sisters		Mother	Mother		Sisters	Sisters		Daugh. of	Daugh. of		Sons of	Sons of		Sisters	Sisters		Brothers	Brothers		Daugh. of	Daugh. of		mat. Uncles	mat. Uncles
Kin effects on…													mat. uncles	mat. uncles		pat. uncles	pat. uncles								mat. aunts	mat. aunts
large-scale farmers	0.704	0.892		1.030	0.549		0.790	1.025		0.999	1.165		0.822	0.974		0.625*	0.695		5.307**	1.157		0.435	1.418		0.387+	1.224		0.316	0.693
	(0.246)	(0.347)		(0.514)	(0.303)		(0.177)	(0.309)		(0.120)	(0.191)		(0.131)	(0.178)		(0.147)	(0.176)		(1.655)	(0.513)		(0.225)	(0.690)		(0.188)	(0.499)		(0.334)	(0.772)
landless	0.746*	1.000		1.933**			0.734**			0.877*			0.816**			0.842*			5.053**			0.353*			0.314*			0.425+
	(0.093)	(0.000)		(0.378)			(0.069)			(0.049)			(0.059)			(0.061)			(1.085)			(0.161)			(0.166)			(0.190)
others	0.864	0.855		1.421+	0.704		1.035	1.123		0.978	0.929		0.987	1.092		0.934	0.987		4.607**	0.821		0.383*	1.204		0.346*	1.127		0.356*	0.840
	(0.109)	(0.146)		(0.267)	(0.154)		(0.089)	(0.155)		(0.048)	(0.075)		(0.049)	(0.097)		(0.049)	(0.084)		(0.978)	(0.155)		(0.171)	(0.264)		(0.168)	(0.291)		(0.174)	(0.350)
SES (Ref. landless)
large-scale farmers		1.069			0.900			1.049			0.930			1.079			1.161			0.775			0.772			1.041			1.125
		(0.184)			(0.455)			(0.216)			(0.199)			(0.183)			(0.193)			(0.672)			(0.529)			(0.577)			(0.574)
others		1.369**			1.097			1.258*			1.387**			1.293**			1.324**			1.237			0.831			0.946			0.995
		(0.106)			(0.227)			(0.114)			(0.122)			(0.095)			(0.099)			(0.382)			(0.221)			(0.198)			(0.206)
mother		0.870		0.684	0.653			0.822+		0.872+	0.873+		0.873+	0.874+		0.878+	0.880+		0.925	0.934		0.932	0.938		0.885	0.882		0.934	0.932
		(0.115)		(0.184)	(0.170)			(0.087)		(0.062)	(0.062)		(0.062)	(0.062)		(0.063)	(0.063)		(0.290)	(0.294)		(0.294)	(0.295)		(0.280)	(0.279)		(0.294)	(0.293)
father	1.134	1.128		0.857	0.825		0.978	0.977		0.980	0.974		0.975	0.972		0.983	0.977		0.969	0.954		0.963	0.963		0.928	0.934		0.958	0.964
	(0.116)	(0.116)		(0.256)	(0.244)		(0.075)	(0.075)		(0.075)	(0.075)		(0.075)	(0.074)		(0.075)	(0.075)		(0.306)	(0.302)		(0.304)	(0.305)		(0.294)	(0.296)		(0.301)	(0.304)
sisters	0.954	0.953			1.965**		0.967	0.968		0.967	0.969		0.970	0.971		0.967	0.969			5.303**		4.871**	4.859**		5.105**	5.105**		4.798**	4.810**
	(0.061)	(0.061)			(0.406)		(0.039)	(0.039)		(0.039)	(0.039)		(0.039)	(0.039)		(0.039)	(0.039)			(1.244)		(1.004)	(1.004)		(1.065)	(1.066)		(0.985)	(0.990)
brothers	1.007	1.009		0.886			0.934+	0.933+			0.957		0.939	0.936+		0.935+	0.935+		0.378*	0.381*			0.336*		0.356*	0.355*		0.380*	0.377*
	(0.056)	(0.056)		(0.156)			(0.038)	(0.038)			(0.058)		(0.038)	(0.038)		(0.038)	(0.038)		(0.167)	(0.168)			(0.155)		(0.157)	(0.157)		(0.167)	(0.166)
maternal aunts	1.112	1.053		0.953	0.944		1.092	1.090		1.093	1.090		1.097	1.092		1.088	1.082		0.873	0.878		0.879	0.877					0.862	0.865
	(0.134)	(0.157)		(0.405)	(0.403)		(0.066)	(0.066)		(0.066)	(0.065)		(0.066)	(0.066)		(0.065)	(0.065)		(0.317)	(0.317)		(0.319)	(0.321)					(0.313)	(0.315)
male cousins		1.103
		(0.120)
female cousins		0.970																								0.313*
		(0.109)																								(0.169)
maternal uncles	1.015	1.008		1.119	1.094		0.910	0.909		0.906	0.909					0.912	0.912		0.376*	0.380*		0.397*	0.392*		0.392*	0.385*			0.425+
	(0.112)	(0.143)		(0.406)	(0.394)		(0.065)	(0.065)		(0.065)	(0.065)					(0.064)	(0.065)		(0.158)	(0.160)		(0.167)	(0.165)		(0.163)	(0.162)			(0.195)
male cousins		0.920
		(0.088)
female cousins		1.102												0.865*
		(0.101)												(0.062)
paternal aunts	1.168	1.063		0.970	0.875		1.086	1.086		1.084	1.085		1.082	1.086		1.068	1.074		1.204	1.159		1.248	1.255		1.152	1.160		1.215	1.216
	(0.167)	(0.193)		(0.367)	(0.323)		(0.073)	(0.073)		(0.073)	(0.073)		(0.073)	(0.073)		(0.072)	(0.072)		(0.717)	(0.691)		(0.741)	(0.748)		(0.688)	(0.695)		(0.730)	(0.732)
male cousins		1.141
		(0.111)
female cousins		0.947
		(0.125)
paternal uncles	1.061	1.161		1.562	1.562		0.951	0.948		0.949	0.946		0.945	0.944					1.111	1.112		1.128	1.112		1.293	1.292		1.127	1.122
	(0.139)	(0.183)		(0.690)	(0.690)		(0.072)	(0.072)		(0.072)	(0.072)		(0.071)	(0.071)					(0.600)	(0.601)		(0.610)	(0.604)		(0.702)	(0.701)		(0.608)	(0.605)
male cousins		0.910															0.900
		(0.089)															(0.063)
female cousins		0.980														1.103*	1.099*
		(0.099)														(0.047)	(0.047)
N male birth	1.145**	1.146**		1.223+	1.223+		1.137**	1.138**		1.139**	1.139**		1.136**	1.136**		1.144**	1.143**		1.316*	1.309*		1.326*	1.312*		1.337*	1.334*		1.325*	1.325*
	(0.051)	(0.051)		(0.140)	(0.140)		(0.051)	(0.051)		(0.051)	(0.051)		(0.051)	(0.051)		(0.051)	(0.051)		(0.165)	(0.165)		(0.166)	(0.165)		(0.168)	(0.168)		(0.166)	(0.166)
N female birth	1.127*	1.131*		0.986	0.985		1.127*	1.127*		1.124*	1.128*		1.124*	1.126*		1.125*	1.128*		0.984	0.985		0.984	0.983		0.979	0.980		0.989	0.988
	(0.056)	(0.057)		(0.120)	(0.120)		(0.056)	(0.056)		(0.056)	(0.056)		(0.056)	(0.056)		(0.056)	(0.056)		(0.129)	(0.130)		(0.129)	(0.129)		(0.129)	(0.129)		(0.130)	(0.130)
sons	0.821**	0.820**		0.767+	0.770+		0.827**	0.825**		0.823**	0.824**		0.826**	0.825**		0.821**	0.821**		0.687*	0.694*		0.681*	0.686*		0.691*	0.691*		0.683*	0.682*
	(0.043)	(0.043)		(0.107)	(0.107)		(0.044)	(0.044)		(0.044)	(0.044)		(0.044)	(0.044)		(0.044)	(0.043)		(0.105)	(0.106)		(0.103)	(0.105)		(0.106)	(0.106)		(0.104)	(0.104)
daughters	0.855**	0.850**		1.041	1.045		0.854**	0.852**		0.855**	0.851**		0.857**	0.854**		0.855**	0.851**		1.041	1.038		1.043	1.044		1.039	1.038		1.042	1.041
	(0.050)	(0.050)		(0.149)	(0.150)		(0.050)	(0.050)		(0.050)	(0.050)		(0.050)	(0.050)		(0.050)	(0.050)		(0.160)	(0.160)		(0.161)	(0.161)		(0.161)	(0.161)		(0.160)	(0.160)
postpartum period	7.922**	7.936**		9.546**	9.600**		7.955**	7.962**		7.952**	7.958**		7.945**	7.962**		7.948**	7.973**		12.430**	12.742**		12.185**	12.299**		12.296**	12.334**		12.081**	12.057**
	(0.683)	(0.685)		(3.218)	(3.240)		(0.685)	(0.686)		(0.685)	(0.686)		(0.685)	(0.687)		(0.684)	(0.687)		(4.620)	(4.787)		(4.508)	(4.560)		(4.563)	(4.582)		(4.479)	(4.469)
birth cohort	0.963**	0.961**		0.710	0.700		0.963**	0.963**		0.964**	0.962**		0.962**	0.962**		0.963**	0.962**		0.728	0.722		0.709	0.714		0.696	0.699		0.716	0.719
	(0.012)	(0.012)		(0.162)	(0.160)		(0.012)	(0.012)		(0.012)	(0.012)		(0.012)	(0.012)		(0.012)	(0.012)		(0.181)	(0.180)		(0.176)	(0.179)		(0.174)	(0.176)		(0.177)	(0.179)
husband alive	0.778+	0.824		1.096	1.137		0.795	0.817		0.781+	0.818		0.779+	0.814		0.785+	0.820		1.116	1.126		1.149	1.121		1.268	1.260		1.136	1.130
	(0.111)	(0.119)		(0.389)	(0.405)		(0.113)	(0.117)		(0.111)	(0.117)		(0.111)	(0.116)		(0.112)	(0.118)		(0.431)	(0.436)		(0.443)	(0.434)		(0.503)	(0.500)		(0.438)	(0.437)
birth rank (1=first born)	0.999	0.998		1.096	1.097		1.000	0.999		1.001	1.000		1.000	0.999		1.001	1.000		1.336**	1.335**		1.350**	1.348**		1.341**	1.340**		1.340**	1.341**
	(0.015)	(0.015)		(0.072)	(0.072)		(0.016)	(0.016)		(0.016)	(0.016)		(0.016)	(0.016)		(0.016)	(0.016)		(0.111)	(0.111)		(0.112)	(0.113)		(0.113)	(0.113)		(0.111)	(0.111)
Log pseudologlikelihood	-7116.12	-7105,07		-284.05	-284.12		-7108.30	-7105.00		-7112.18	-7104.05		-7109.17	-7102.84		-7107.14	-7099.88		-248.58	-248.22		-248.80	-248.54		-246.29	-246.25		-248.90	-248.87
N women	4.914	4.914		2.908	2.908		4.914	4.914		4.914	4.914		4.914	4.914		4.914	4.914		2.908	2,908		2.908	2,908		2.908	2.908		2.908	2.908
Dead	922	922		535	535		922	922		922	922		922	922		922	922		535	535		535	535		535	535		535	535
N families (cluster and strata, respectively)	3.201	3.201		1.195	1.195		3.201	3.201		3.201	3.201		3.201	3.201		3.201	3.201		1.195	1.195		1.195	1.195		1.195	1.195		1.195	1.195
Observations	178,636	178,636		114,353	114,353		178,636	178,636		178,636	178,636		178,636	178,636		178,636	178,636		114,353	114,353		114,353	114,353		114,353	114,353		114,353	114,353
Robust standard errors in parentheses
** p<0.01, * p<0.05, + p<0.1
