# Supplementary material for: When the mother-in-law is just as good—Differential mortality of reproductive females by family network composition
Source: PLoS One. 2018 Mar 1;13(3):e0193252. doi: 10.1371/journal.pone.0193252 (PMC5832229; doi:10.1371/journal.pone.0193252)
Supplement: S12 Table — (XLSX) [file pone.0193252.s012.xlsx]

## Sheet: S12 Table
S12 Table. Spatial and Alive models estimating the interaction between SES and the individual in-law kin
Standard errors in parentheses
** p<0.01, * p<0.05, + p<0.1	Spatial	Spatial		Spatial	Spatial		Spatial	Spatial		Spatial	Spatial		Spatial	Spatial		ALIVE	ALIVE		ALIVE	ALIVE
Results presented in section on Wealth related kin effetcs in the manuscript	Cluster	Cluster		Cluster	Cluster		Cluster	Cluster		Fixed-effect	Fixed-effect		Fixed-effect	Fixed-effect		Cluster	Cluster		Fixed-effect	Fixed-effect
	A	B		A	B		A	B		A	B		A	B		A	B		A	B
COVARIATES OF INTEREST	Mother-	Mother-		Sisters of the	Sisters of the		Sons of the	Sons of the		Sons of the	Sons of the		Brothers of the	Brothers of the		Daughters of the	Daughters of the		Brothers of the	Brothers of the
	in-law	in-law		father-in-law	father-in-law		sisters of the	sisters of the		sisters of the	sisters of the		mother-in-law	mother-in-law		sisters of the	sisters of the		mother-in-law	mother-in-law
Kin effects on…							father-in-law	father-in-law		mother-in-law	mother-in-law					mother-in-law	mother-in-law
large-scale farmers	0.213	0.323		1.195	0.779		1.160	0.973		0.549	0.583		0.000	0.000		1.046	0.962		0.355	0.745
	(0.214)	(0.335)		(0.569)	(0.429)		(0.165)	(0.183)		(0.229)	(0.408)		(0.000)	(0.000)		(0.101)	(0.113)		(0.309)	(0.719)
landless	0.656**			1.522			1.159			1.016			0.582			1.067			0.611
	(0.100)			(0.428)			(0.159)			(0.556)			(0.264)			(0.069)			(0.189)
others	0.661*	0.734		1.525*	0.789		1.229+	0.918		0.455+	0.468		0.568	1.042		1.153**	0.981		0.545+	0.947
	(0.114)	(0.166)		(0.301)	(0.280)		(0.154)	(0.173)		(0.214)	(0.339)		(0.319)	(0.731)		(0.045)	(0.074)		(0.182)	(0.415)
SES (Ref. landless)
large-scale farmers		1.011			0.965			0.949			0.655			0.575			0.991			0.652
		(0.170)			(0.159)			(0.156)			(0.313)			(0.275)			(0.175)			(0.333)
others		1.377**			1.339**			1.334**			0.924			0.882			1.335**			0.891
		(0.109)			(0.100)			(0.099)			(0.187)			(0.175)			(0.103)			(0.180)
mother-in-law		0.759+		0.641**	0.643**		0.648**	0.650**		0.907	0.901		0.895	0.892		0.861+	0.859+		0.922	0.925
		(0.122)		(0.078)	(0.079)		(0.079)	(0.079)		(0.239)	(0.238)		(0.236)	(0.236)		(0.078)	(0.077)		(0.186)	(0.188)
father-in-law	1.064	1.079		1.066	1.077		1.083	1.095		0.827	0.820		0.853	0.842		1.106	1.114		1.043	1.031
	(0.130)	(0.132)		(0.130)	(0.132)		(0.133)	(0.134)		(0.239)	(0.238)		(0.244)	(0.243)		(0.106)	(0.106)		(0.237)	(0.236)
sisters-in-law	0.976	0.975		0.979	0.974		0.975	0.971		1.261	1.263		1.194	1.201		0.963	0.962		0.990	0.991
	(0.067)	(0.067)		(0.068)	(0.068)		(0.067)	(0.067)		(0.205)	(0.206)		(0.188)	(0.189)		(0.044)	(0.045)		(0.107)	(0.107)
brothers-in-law	0.920	0.933		0.921	0.935		0.920	0.934		0.880	0.883		0.908	0.908		0.919+	0.925		0.906	0.904
	(0.060)	(0.061)		(0.060)	(0.062)		(0.061)	(0.062)		(0.135)	(0.136)		(0.141)	(0.141)		(0.043)	(0.044)		(0.098)	(0.098)
sisters of mother-in-law	1.014	0.999		1.011	0.996		1.017	0.999					0.863	0.854					1.285	1.286
	(0.169)	(0.167)		(0.169)	(0.167)		(0.169)	(0.167)					(0.400)	(0.397)					(0.231)	(0.232)
male children of sisters of mother-in-law											0.993
											(0.548)
female children of sisters of mother-in-law																	1.123+
																	(0.071)
brothers of mother-in-law	1.098	1.094		1.097	1.085		1.090	1.077		0.552	0.543			0.550		0.976	0.978			0.582+
	(0.168)	(0.167)		(0.168)	(0.166)		(0.168)	(0.166)		(0.205)	(0.203)			(0.256)		(0.087)	(0.087)			(0.185)
male children of brothers of mother-in-law
female children of brothers of mother-in-law
sisters of father-in-law	1.484*	1.474*			1.714+					1.215	1.231		1.270	1.274		1.007	1.013		1.072	1.078
	(0.238)	(0.232)			(0.482)					(0.364)	(0.370)		(0.390)	(0.391)		(0.095)	(0.095)		(0.197)	(0.199)
male children of sisters of father-in-law								1.236
								(0.167)
female children of sisters of father-in-law
brothers of father-in-law	0.760	0.769		0.760	0.762		0.780	0.787		0.927	0.924		0.946	0.941		0.838+	0.844		0.835	0.840
	(0.137)	(0.139)		(0.137)	(0.138)		(0.141)	(0.143)		(0.437)	(0.436)		(0.445)	(0.444)		(0.090)	(0.091)		(0.192)	(0.194)
male children of brothers of father-in-law
female children of brothers of father-in-law
N male birth	1.150**	1.150**		1.151**	1.152**		1.151**	1.152**		1.168	1.163		1.171	1.163		1.153**	1.155**		1.176	1.167
	(0.054)	(0.054)		(0.054)	(0.054)		(0.054)	(0.054)		(0.142)	(0.141)		(0.142)	(0.141)		(0.053)	(0.054)		(0.142)	(0.142)
N female birth	1.132*	1.135*		1.132*	1.136*		1.130*	1.133*		0.942	0.945		0.941	0.943		1.133*	1.135*		0.940	0.944
	(0.061)	(0.061)		(0.061)	(0.061)		(0.061)	(0.061)		(0.127)	(0.128)		(0.126)	(0.127)		(0.061)	(0.061)		(0.124)	(0.125)
sons	0.836**	0.836**		0.836**	0.836**		0.836**	0.835**		0.805	0.809		0.805	0.810		0.836**	0.835**		0.775+	0.782+
	(0.046)	(0.046)		(0.046)	(0.046)		(0.046)	(0.046)		(0.118)	(0.119)		(0.118)	(0.119)		(0.046)	(0.046)		(0.114)	(0.116)
daughters	0.827**	0.823**		0.827**	0.822**		0.827**	0.824**		1.025	1.030		1.039	1.047		0.826**	0.822**		1.042	1.046
	(0.052)	(0.052)		(0.052)	(0.052)		(0.052)	(0.052)		(0.163)	(0.164)		(0.164)	(0.166)		(0.052)	(0.052)		(0.164)	(0.164)
postpartum period	7.708**	7.715**		7.709**	7.714**		7.711**	7.713**		11.480**	11.394**		10.224**	10.264**		7.658**	7.666**		10.863**	10.898**
	(0.689)	(0.690)		(0.689)	(0.690)		(0.689)	(0.690)		(4.265)	(4.231)		(3.648)	(3.663)		(0.684)	(0.685)		(3.944)	(3.958)
birth cohort	0.968*	0.965**		0.968*	0.966**		0.968*	0.966**		0.591*	0.589*		0.618*	0.616*		0.970*	0.968*		0.625+	0.625+
	(0.012)	(0.012)		(0.012)	(0.012)		(0.012)	(0.012)		(0.144)	(0.144)		(0.149)	(0.149)		(0.013)	(0.013)		(0.152)	(0.153)
husband alive	1.000	1.000		1.000	1.000		1.000	1.000		1.000	1.000		1.000	1.000		1.000	1.000		1.000	1.000
	(0.000)	(0.000)		(0.000)	(0.000)		(0.000)	(0.000)		(0.000)	(0.000)		(0.000)	(0.000)		(0.000)	(0.000)		(0.000)	(0.000)
birth rank (1=first born)	1.009	1.007		1.009	1.007		1.009	1.008		1.138+	1.138+		1.126+	1.125+		1.008	1.007		1.116	1.115
	(0.016)	(0.016)		(0.016)	(0.015)		(0.016)	(0.015)		(0.081)	(0.081)		(0.079)	(0.079)		(0.016)	(0.015)		(0.079)	(0.079)
Log pseudologlikelihood	-6341.03	-6331.80		-6341.88	-6333.16		-6343.09	-6334.43		-244.22	-243.82		-246.49	-245.78		-6345.87	-6338.17		-246.39	-245.99
N women	4.638	4.638		4.638	4.638		4.638	4.638		2.653	2.653		2.653	2.653		4.638	4.638		2.653	2.653
Dead	754	754		754	754		754	754		430	430		430	430		754	754		430	430
N families (cluster and strata, respectively)	3.085	3.085		3.085	3.085		3.085	3.085		1,100	1,100		1,100	1,100		3.085	3.085		1,100	1,100
Observations	167,699	167,699		167,699	167,699		167,699	167,699		106,980	106,980		106,980	106,980		167,699	167,699		106,980	106,980
Robust standard errors in parentheses
** p<0.01, * p<0.05, + p<0.1
